# Supplementary material for: The First Molecular Detection of Aedes albopictus in Sudan Associates with Increased Outbreaks of Chikungunya and Dengue
Source: Int J Mol Sci. 2022 Oct 5;23(19):11802. doi: 10.3390/ijms231911802 (PMC9570206; doi:10.3390/ijms231911802)
Supplement: Supplementary file 1 [file ijms-23-11802-s001.zip]

Archive with 1 entries (1 files):
- ijms-1934396-supplementary.pdf
